# Supplementary material for: Phenotypic and Genotypic Characterization of Pan-Drug-Resistant Klebsiella pneumoniae Isolated in Qatar
Source: Antibiotics (Basel). 2024 Mar 19;13(3):275. doi: 10.3390/antibiotics13030275 (PMC10967633; doi:10.3390/antibiotics13030275)
Supplement: Supplementary file 1 [file antibiotics-13-00275-s001.zip]

Archive with 1 entries (1 files):
- antibiotics-2853065-supplementary.pdf
